# Supplementary material for: Histone Deacetylase Inhibitor Romidepsin Induces HIV Expression in CD4 T Cells from Patients on Suppressive Antiretroviral Therapy at Concentrations Achieved by Clinical Dosing
Source: PLoS Pathog. 2014 Apr 10;10(4):e1004071. doi: 10.1371/journal.ppat.1004071 (PMC3983056; doi:10.1371/journal.ppat.1004071)
Supplement: Table S1 — Demographic characteristics of HIV-infected patients participating in the study. (XLS) [file ppat.1004071.s005.xls]

## Sheet: Table S1
Table S1. Demographic characteristics of HIV-infected patients participating in the study.
Donor no.	Sex	Age [y]	CD4 count [cells/uL]	Fraction CD4 [% total T cells]	Plasma viral load (c/mL)	Undetectable viral load	Antiretrovirals	Manuscript figure
1	M	60	773	40.7	< 20	5y	Truvada, Isentress	2A
2	M	61	875	48.6	< 20	9y	Epzicom, Isentress	2A, 3B
3	M	49	490	17.5	< 20	8y	Truvada, Norvir, Lisinxopril, Reyataz	2A, 3A
4	M	43	708	35.4	< 20	14y	Prezista, Norvir, Intellence, Isentress, Truvada	2A, 2B, 3A
5	M	40	579	37.8	< 20	2y	Atripla	2A, 2B
6	M	58	655	31.2	< 20	4y	Epzicom, Isentress, Intelence	2B, 5
7	M	60	718	31.2	< 20	15y	Atripla, Reyataz, Truvada, Norvir	2B, 5
8	M	50	437	27.3	< 20	12y	Reyataz, Truvada, Norvir	2B, 5
9	M	47	1174	36.7	< 20	17y	Epzicom, Reyataz, Crixavan, Viracept, Sustiva	3A, 3B
10	M	67	536	31.5	< 20	16y	Epzicom, Norvir, Prezista	3A, 3B
11	M	38	401	n.a.*	< 20	4y, 9m	Combivir, Raltegravir	3A, 3B
12	M	50	881	33.9	< 20	12y	Epivir, Abacavir, Ritanovir, Reyataz	3A, 3B
13	M	53	545	23.7	< 20	7y	Atripla	3A, 3B
14	M	58	410	45.5	< 20	13y	Abacavir, Viramune, Viread ,Combivir	3A
15	M	55	800	34.8	< 20	15y	Norvir, Invirase, Truvada, Viramune	3A
16	M	50	860	34.4	< 20	13y	Viramune, Truvada	3A
17	M	61	385	17.5	< 20	15y	Intelence, Isentress, Prezista, Norvir	3A
18	M	29	916	n.a.	< 20	3y, 10m	Truvada, Reyataz, Norvir	3A
19	M	49	704	41.4	< 20	9y	Trizivir, Keletez, Reyotze, Epzicon	3A
20	M	69	507	26.7	< 20	8y	Norvit, Prezista, Isentress, Truvada	3A
21	M	42	823	43.3	< 20	7y	Atripla	3A
22	M	51	850	47.2	40	11y	Atripla	3B
23	M	51	550	n.a.	< 20	2y, 9m	Atripla	3B
24	M	60	605	28.8	30	16y	Viramume, Isentress, Viread	3B
25	M	46	787	49.2	< 20	6y	Atripla	3B
26	M	46	1328	n.a.	< 20	5y, 9m	Atripla	3B
27	M	51	613	24.5	< 20	4y	Epzicom, Intelence, Isentress	3B
28	M	53	468	22.3	< 20	18y	Truvada, Nevarapine, Selzentry	3B
29	M	43	714	31.3	52	2y	Sustiva, Epzicom	3C, 6
30	M	52	1111	18.1	< 20	11y	Trizivir, Viramune	3C
31	M	64	1085	n.a.	26	3y	Atripla	3C
32	F	45	941	12.2	104	4y	Atripla	3C
33	F	46	626	n.a.	< 20	6y	Trizivir, Viramune	3C, 6
34	M	58	434	n.a.	< 20	7y	Emtriva, Viread, Raltegravir	3C
35	M	39	659	33.4	< 20	5y	Combivir, Raltegravir	3C
36	F	49	951	23.6	< 20	1y, 9m	Raltegravir, Truvada	3C
37	M	52	499	22.7	< 20	9y	Reyataz, Epzicom, Norvir	4
38	M	64	844	46.9	< 20	17y	Viread, Viracept, Epzicom, Isentress	4
39	M	68	772	45.4	< 20	10y	Atripla	3A
40	M	52	998	38.4	< 20	7y	Truvada, Isentress, Selzentry	3A
41	M	71	451	28.2	< 20	4y	Isentress, Prezista, Norvir, Truvada	3A
42	M	57	636	30.3	< 20	15y	Truvada, Isentress, Nevirapine	3A
43	M	38	696	34.8	< 20	10y	Reyatz, Epzicom, Isentress	3A, 3B
44	M	50	1142	47.6	< 20	16y	Combivir, Sustiva	3B
45	M	60	491	23.4	< 20	11y	Isentress, Truvada, Stribild	3B
46	M	49	544	34	< 20	6y	Atripla	3B
* n.a. - not available
