# Supplementary material for: Histone Deacetylase Inhibitor Romidepsin Induces HIV Expression in CD4 T Cells from Patients on Suppressive Antiretroviral Therapy at Concentrations Achieved by Clinical Dosing
Source: PLoS Pathog. 2014 Apr 10;10(4):e1004071. doi: 10.1371/journal.ppat.1004071 (PMC3983056; doi:10.1371/journal.ppat.1004071)
Supplement: Table S4 — Summary of datasets from analyses of HIV RNA induction in the ex vivo primary CD4 T cell cultures isolated from virologically suppressed HIV-infected patients. The table shows compiled primary data and statistical analyses from the quantitation of HIV RNA (copies/million cells for intracellular HIV RNA; copies/mL for supernatant HIV RNA) in various types of CD4 T cell cultures isolated from HIV-infected patients and treated with tested HDACi or vehicle control. The datasets represent results displayed in Figures 2, 3, 4, 5, and 7. (XLS) [file ppat.1004071.s008.xls]

## Sheet: Table S4
Table S4. Summary of datasets from the analyses of HIV RNA induction in the ex vivo primary CD4 T cell cultures from virologically suppressed HIV infected patients.
RMD = romidepsin; VOR = vorinostat; PNB = panobinostat
Demographic characteristics of all donors (according to each donor ID#) are presented in Supplementary Table S1.
Statistical analysis (p values): Student’s t-test (one-tailed distribution, two-sample equal variance) was used to assess statistical significance
FIGURE 2A			HIV RNA [copies/mil cells]						HIV RNA [copies/mil cells]
			Blank		40 nM RMD		Fold change RMD vs Blank	p value RMD vs Blank	Blank		1 uM VOR		Fold change VOR vs Blank	p value VOR vs Blank	p value RMD vs VOR	p value (fold change across donors) RMD vs VOR
	Donor ID	Timepoint	avg	st dev	avg	st dev			avg	st dev	avg	st dev
	1	6hr	104	52	164	72	1.59	0.081							n.a.
	2		275	66	924	325	3.36	0.001	275	66	341	134	1.24	0.175	0.00301356	0.0469866
	3		1225	523	4345	241	3.55	3e-06	1225	523	2976	1069	2.43	0.01	0.0116823
	4		1688	571	5330	921	3.16	3e-05	1688	571	1936	355	1.15	0.217	2.90392e-05
	5		286	37	714	99	2.49	9e-06	286	37	712	107	2.49	2e-05	0.488127
	1	12hr	97	43	222	52	2.3	0.002							n.a.
	2		185	53	562	284	3.04	0.01	185	53	293	82	1.59	0.019	0.00068718	0.0369694
	3		956	348	5634	1147	5.89	1e-05	956	348	2615	312	2.74	2e-05	0.000232313
	4		937	416	3147	416	3.36	2e-05	937	416	1214	511	1.3	0.187	8.81971e-05
	5		105	66	922	164	2.66	0.0002	347	160	587	172	1.69	0.026	0.00671948
	1	24hr	225	25	702	210	3.12	0.0005							n.a.
	2		257	121	1193	586	4.64	0.005	257	121	612	239	2.38	0.009	0.0402017	0.00996907
	3		849	300	7541	1270	8.88	2e-06	849	300	1428	546	1.68	0.04	2.30142e-05
	4		405	50	2530	368	6.24	7e-07	405	50	731	99	1.8	9e-05	2.85034e-06
	5		320	60	1320	74	4.12	6e-09	320	60	627	77	1.96	0.0001	1.29976e-06
	1	48hr	276	78	2153	1376	7.8	0.008							n.a.
	2		533	95	3839	1299	7.2	0.0003	533	95	932	309	1.75	0.015	0.148817	0.0109777
	3		4273	1192	30568	16615	7.15	0.008	4273	1192	2680	313	0.63	0.021	0.00647488
	4		2672	852	3060	925	1.15	0.254	2672	852	969	254	0.36	0.003	0.00169957
	5		435	284	1406	721	3.23	0.013	435	284	286	49	0.66	0.14	0.00480903
FIGURE 2B			HIV RNA [copies/mil cells]						HIV RNA [copies/mil cells]
			Blank		40 nM RMD		Fold change RMD vs Blank	p value RMD vs Blank	Blank		1 uM VOR		Fold change VOR vs Blank	p value VOR vs Blank	p value RMD vs VOR	p value (fold change across donors) RMD vs VOR
	Donor ID	Timepoint	avg	st dev	avg	st dev			avg	st dev	avg	st dev
	4	6hr	2401	716	9642	1870	4.02	2e-05	2401	716	6696	1137	2.79	5e-05	0.00842003
	5		134	43	324	57	2.42	0.0002	134	43	258	43	1.93	0.0009	0.0373168	0.147932
	6		3386	508	14747	2066	4.36	1e-06	3386	508	10846	2027	3.2	2e-05	0.00835446
	7		3119	707	6687	1003	2.14	0.0003	3119	707	5545	1257	1.78	0.006	0.0755679
	8		499	125	2352	318	4.72	1e-06	499	125	2069	461	4.15	4e-05	0.145936
	4	12hr	1920	642	6663	842	3.47	4e-06	1920	642	4099	1155	2.13	0.003	0.00194642
	5		105	66	352	134	3.36	0.003	105	66	239	31	2.28	0.004	0.0735733	0.00159572
	6		3019	826	13013	1927	4.31	3e-06	3019	826	8834	1960	2.93	0.0001	0.00467903
	7		1735	454	9057	1485	5.22	3e-06	1735	454	5131	1236	2.96	0.0002	0.000946107
	8		627	71	2763	356	4.4	2e-06	627	71	1621	498	2.58	0.001	0.00485616
	4	24hr	2518	555	8902	1498	3.54	1e-05	2518	555	4498	783	1.79	0.001	0.000572213
	5		191	42	542	155	2.84	0.0006	191	42	417	78	2.18	0.0002	0.0730053	0.0282492
	6		4973	779	17191	3768	3.46	5e-05	4973	779	7560	1943	1.52	0.012	0.000476776
	7		2448	676	14960	5196	6.11	0.0003	2448	676	7469	705	3.05	1e-06	0.00636007
	8		568	74	4744	581	8.35	1e-07	568	74	1976	390	3.48	2e-05	1.0514e-05
	4	48hr	1597	272	3882	1016	2.43	0.0006	1597	272	1568	200	0.98	0.425	0.000527344
	5		136	29	831	129	6.11	1e-06	136	29	111	64	0.82	0.227	1.80469e-06	0.00197269
	6		4706	814	21497	3758	4.57	5e-06	4706	814	3824	390	0.81	0.03	3.02914e-06
	7		3431	695	14409	2108	4.2	1e-05	3431	695	2941	518	0.86	0.131	1.20489e-06
	8		790	161	7107	482	9	2e-09	790	161	605	103	0.77	0.032	9.51971e-10
FIGURE 3A	Donor ID	Timepoint	HIV RNA [copies/mil cells]				Fold change RMD vs Blank	p value RMD vs Blank	p value (fold change across donors) 5 nM RMD vs 0.5 uM SAHA	p value (fold change across donors) 5 nM RMD vs 1 uM SAHA
			Blank		5 nM RMD
			avg	st dev	avg	st dev
	9	6 days	87.3	49.71	1476	1517	16.9	0.024	0.0727867	0.026601
	10		445.3	248.8	10908	11737	24.49	0.027
	11		72.5	16.1	138	52	1.9	0.02
	39		168.5	148	222	194.5	1.31751	0.34
	40		71	35.5	322	406.5	4.55	0.12
	41		123.5	43.5	41.9	28	0.34	0.0052
	42		60.5	33	73	13	1.21	0.36
	43		86	40.5	313.5	376.5	3.64535	0.0157
	Donor ID	Timepoint	HIV RNA [copies/mil cells]				Fold change RMD vs Blank	p value RMD vs Blank	p value (fold change across donors) 20 nM RMD vs 0.5 uM SAHA	p value (fold change across donors) 20 nM RMD vs 1 uM SAHA
			Blank		20 nM RMD
			avg	st dev	avg	st dev
	12	6 days	25.5	18.4	68	30.12	2.67	0.00902645	0.0178188	0.00399151
	13		99	28	712.4	281	7.2	0.000224048
	14		220	118.9	1345.8	912.6	6.1	0.0128279
	15		205	168.8	3086.2	3146.1	15	0.0245027
	16		611.6	353.4	1360.8	663.6	2.2	0.0282294
	17		13	12	157	280.8	12	0.142538
	18		22.2	16.3	732	605.4	33	0.00767394
	19		794	788.9	4775.8	2488.4	6	0.0046065
	Donor ID	Timepoint	HIV RNA [copies/mil cells]				Fold change VOR vs Blank	p value VOR vs Blank
			Blank		0.5 uM VOR
			avg	st dev	avg	st dev
	14	6 days	220	119	396	323	1.8	0.143
	15		205	169	97	29	0.47	0.076
	16		612	353	409	442	0.67	0.223
	17		13	12	42	60	3.25	0.158
	18		22	16	42	22	1.89	0.054
	19		794	789	275	112	0.35	0.092
	20		87	54	190	230	2.19	0.179
	Donor ID	Timepoint	HIV RNA [copies/mil cells]				Fold change VOR vs Blank	p value VOR vs Blank
			Blank		1 uM VOR
			avg	st dev	avg	st dev
	14	6 days	220	119	284	81	1.29	0.196
	15		205	169	337	398	1.64	0.236
	16		612	353	692	1082	1.13	0.439
	17		13	12	18	20	1.38	0.325
	18		22	16	19	16	0.86	0.378
	19		794	789	356	110	0.45	0.127
	20		87	54	71	28	0.82	0.029
	21		5	11.1	4	9	0.8	0.044
	3		228.4	74.4	80	26	0.35	0.001
	4		91	37.8	65	24	0.72	0.119
FIGURE 3B	Donor ID	Timepoint	HIV RNA [copies/mil cells]				Fold change RMD vs Blank	p value RMD vs Blank	p value (fold change across donors) 5 nM RMD vs 1 uM VOR
			Blank		5 nM RMD
			avg	st dev	avg	st dev
	22	6 days	215	25	1032	534	4.8	0.029	0.00830888
	23		1292	1657	1674	893	1.3	0.331
	24		309	109	1740	1265	5.63	0.011
	25		102	77	1435	756	14.13	0.0008
	26		432	239	1299	402	3.01	0.0005
	27		285	267	1832	1179	6.43	0.023
	28		2374	2696	6659	2015	2.8	0.014
	9		87	50	1420	490	16.26	3e-05
	10		445	249	8934	3555	20.06	8e-05
	11		73	16	205	32	2.82	7e-05
	12		26	18	148	91	5.8	0.005
	13		99	28	1219	663	12.31	0.001
	Donor ID	Timepoint	HIV RNA [copies/mil cells]				Fold change VOR vs Blank	p value VOR vs Blank
			Blank		1 uM VOR
			avg	st dev	avg	st dev
	22	6 days	215	25	85	102	0.39	0.049
	2		881	1134	1301	1044	1.48	0.028
	43		276	171	534.5	217	1.53	0.089
	44		68.5	112	145.5	248	0.502	0.25
	45		225.5	57	387.5	57	1.15	0.12
	46		110	33.75	276	22.15	1.61	0.0057
FIGURE 3C	Donor ID	Timepoint	HIV RNA [copies/mL]		Fold change RMD vs Blank	p value across donors RMD vs Blank	p value (fold change across donors) 2.5 nM RMD vs 0.5 uM VOR	p value (fold change across donors) 2.5 nM RMD vs 2 uM VOR
			Blank	2.5 nM RMD
	29	7 days	80	1205	15.06	0.0545417	0.038944	0.074828
	30		20	20	1
	31		182	2949	16.2
	32		39	560	5.1
	33		20	20	1
	34		63	341	5.43
	35		20	86	4.3
	36		22	137	6.23
	Donor ID	Timepoint	HIV RNA [copies/mL]		Fold change VOR vs Blank	p value across donors VOR vs Blank
			Blank	0.5 uM VOR
	32	7 days	39	92	2.36	0.125198
	33		20	20	1
	34		63	100	1.6
	35		20	20	1
	36		22	50	2.27
	Donor ID	Timepoint	HIV RNA [copies/mL]		Fold change VOR vs Blank	p value across donors VOR vs Blank
			Blank	2 uM VOR
	29	7 days	80	20	0.25	0.224985
	30		20	20	1
	31		182	108	0.59
	32		39	112	2.87
	33		20	20	1
	35		20	70	3.5
	36		22	239	10.86
FIGURE 4			HIV RNA [copies/mil cells]				Fold change RMD vs Blank	p value RMD vs Blank
			Blank		40 nM RMD
	Donor ID	Timepoint	avg	st dev	avg	st dev
	37	6 hours	1283	455.623	6481	3417	5.05	0.013
	38		586.5	208.308	2385	401	4.07	0.0001
	37	24 hours	2245.75	176.256	15888	6091	7.15	0.0021
	38		2166.75	1207.41	7188	3799	4.31	0.029
	37	48 hours	2354.5	382.375	8834	449	3.75	2e-07
	38		1959.5	368.804	9481	6003	6.35	0.019
	Donor ID	Timepoint	HIV RNA [copies/mil cells]				Fold change VOR vs Blank	p value VOR vs Blank
			Blank		1 uM VOR
			avg	st dev	avg	st dev
	37	6 hours	1283	455.623	3323	345	2.59	0.00011
	38		586.5	208.308	1536	283	2.62	0.0018
	37	24 hours	2245.75	176.256	5679	2212	2.56	0.011
	38		2166.75	1207.41	3610	343	2.17	0.00076
	37	48 hours	2354.5	382.375	1972	340	0.84	0.075
	38		1959.5	368.804	1575	804	1.05	0.43
	Donor ID	Timepoint	HIV RNA [copies/mil cells]				Fold change PNB vs Blank	p value PNB vs Blank
			Blank		25 nM PNB
			avg	st dev	avg	st dev
	37	6 hours	1283	455.623	4342	1970	3.38	0.011
	38		586.5	208.308	2414	473	4.12	0.00044
	37	24 hours	2245.75	176.256	11600	2381	5.22	0.00027
	38		2166.75	1207.41	5606	2517	3.36	0.023
	37	48 hours	2354.5	382.375	1815	252	0.77	0.19
	38		1959.5	368.804	783	388	0.52	0.16
FIGURE 5	Donor ID	Timepoint	HIV RNA [copies/mil cells]				Fold change RMD vs Blank	p value RMD vs Blank
			Blank		3.5 nM RMD
			avg	st dev	avg	st dev
	6	6 hours	3386	508	4270	504	1.26	0.012
	7		3119	707	3321	476	1.06	0.312
	8		499	125	816	201	1.64	0.009
	6	12 hours	3019	826	3943	648	1.31	0.042
	7		1735	454	2314	604	1.33	0.063
	8		627	71	526	56	0.84	0.018
	6	24 hours	4973	779	4673	274	0.94	0.22
	7		2448	676	2633	538	1.08	0.322
	8		568	74	586	87	1.03	0.368
	6	48 hours	4706	814	3640	657	0.77	0.036
	7		3431	695	4009	606	1.17	0.112
	8		790	161	769	154	0.97	0.419
	Donor ID	Timepoint	HIV RNA [copies/mil cells]				Fold change RMD vs Blank	p value RMD vs Blank
			Blank		15 nM RMD
			avg	st dev	avg	st dev
	6	6 hours	3386	508	9276	1611	2.74	3e-05
	7		3119	707	5400	1077	1.73	0.004
	8		499	125	2254	522	4.52	4e-05
	6	12 hours	3019	826	15172	3969	5.02	8e-05
	7		1735	454	4260	1842	2.46	0.009
	8		627	71	1826	405	2.91	9e-05
	6	24 hours	4973	779	24438	3511	4.91	1e-06
	7		2448	676	9787	2761	4	0.0003
	8		568	74	4270	950	7.52	1e-05
	6	48 hours	4706	814	19207	3030	4.08	3e-06
	7		3431	695	13754	3401	4.01	0.0003
	8		790	161	3470	822	4.39	5e-05
	Donor ID	Timepoint	HIV RNA [copies/mil cells]				Fold change RMD vs Blank	p value RMD vs Blank
			Blank		45 nM RMD
			avg	st dev	avg	st dev
	6	6 hours	3386	508	14747	2066	4.36	1e-06
	7		3119	707	6687	1003	2.14	0.0003
	8		499	125	2352	318	4.72	1e-06
	6	12 hours	3019	826	13013	1927	4.31	3e-06
	7		1735	454	9057	1485	5.22	3e-06
	8		627	71	2763	356	4.4	2e-06
	6	24 hours	4973	779	17191	3768	3.46	5e-05
	7		2448	676	14960	5196	6.11	0.0003
	8		568	74	4744	581	8.35	1e-07
	6	48 hours	4706	814	21497	3758	4.57	5e-06
	7		3431	695	14409	2108	4.2	1e-05
	8		790	161	7107	482	9	2e-09
FIGURE 7	Donor ID	Experiment	High-responding patient; HIV RNA [copies/mL]
			VC/NDC	AC	22.5nM RMD	7.5nM RMD	2.5nM RMD	0.83nM RMD	0.28nM RMD	0.093nM RMD
	29	1	40	15734	887	545	603	147	20	34
		2	97	16370	1087	518	231	114	39	36
		3	20	21757	1999	555	413	371	107	64
	Donor ID	Experiment	Low-responding patient; HIV RNA [copies/mL]
			VC/NDC	AC	22.5nM RMD	7.5nM RMD	2.5nM RMD	0.83nM RMD	0.28nM RMD	0.093nM RMD
	33	1	20	93	40	20	20	64	20	20
		2	30	86	104	90	41	46	20	20
		3		78	91	185	86	99	20	28
